# Supplementary material for: Antimicrobials from a feline commensal bacterium inhibit skin infection by drug-resistant S. pseudintermedius
Source: eLife. 2021 Oct 19;10:e66793. doi: 10.7554/eLife.66793 (PMC8592530; doi:10.7554/eLife.66793)
Supplement: Figure 1—source data 2. [file elife-66793-fig1-data2.zip]

Archive with 1 entries (1 files):
- Figure 1-labelled source data 2.tif
