# Supplementary material for: Antimicrobials from a feline commensal bacterium inhibit skin infection by drug-resistant S. pseudintermedius
Source: eLife. 2021 Oct 19;10:e66793. doi: 10.7554/eLife.66793 (PMC8592530; doi:10.7554/eLife.66793)
Supplement: Figure 5—source data 1. [file elife-66793-fig5-data1.zip]

Archive with 10 entries (9 files):
- Figure 5 source data 1/
- Figure 5 source data 1/PY79_TritonX.tif
- Figure 5 source data 1/PY79_Tetracycline.tif
- Figure 5 source data 1/PY79_PSMB2.tif
- Figure 5 source data 1/PY79_Nisin.tif
- Figure 5 source data 1/PY79_Micrococcin.tif
- Figure 5 source data 1/PY79_Extract.tif
- Figure 5 source data 1/PY79_cycloserine.tif
- Figure 5 source data 1/PY79_CNTRL.tif
- Figure 5 source data 1/PY79_CCCP.tif
